# Supplementary material for: An NLR paralog Pit2 generated from tandem duplication of Pit1 fine-tunes Pit1 localization and function
Source: Nat Commun. 2024 May 30;15:4610. doi: 10.1038/s41467-024-48943-5 (PMC11139913; doi:10.1038/s41467-024-48943-5)
Supplement: Supplementary file 4 — Source data [file 41467_2024_48943_MOESM4_ESM.zip]

Archive with 2 entries (2 files):
- Source Data-Kawano/SD1-Kawano.xlsx
- Source Data-Kawano/SD2-Kawano.zip
