# Supplementary material for: An NLR paralog Pit2 generated from tandem duplication of Pit1 fine-tunes Pit1 localization and function
Source: Nat Commun. 2024 May 30;15:4610. doi: 10.1038/s41467-024-48943-5 (PMC11139913; doi:10.1038/s41467-024-48943-5)
Supplement: Supplementary file 4 — Source data [file 41467_2024_48943_MOESM4_ESM.zip › Source Data-Kawano/SD1-Kawano.xlsx]

## Sheet: Fig1
	fig 1C
		experiment1	experiment2	experiment3	mean	SD	Tukey's multiple comparisons test	P-value	Summary
	GUS	2.75077	2.6525	3.182	2.86176	0.281658	GUS vs. Pit-1 D485V	0.0004	***
	Pit1 D485V	5.31533	5.035	6.08989	5.48007	0.546399	Pit-1 D485V vs. Pit-2 D484V	0.0005	***
	Pit2 D484V	3.09133	2.79	3.2348	3.03871	0.227021
	fig 1E
		experiment1	experiment2	experiment3	mean	SD	Tukey's multiple comparisons test	P-value	Summary
	GUS	0.810397	0.896832	1.29277	1	0.257204	GUS vs. Pit-1	0.0022	**
	Pit1	0.0469808	0.128036	0.0350658	0.0700277	0.050589	Pit-1 vs. Pit-1+Pit-2	0.0072	**
	Pit2	0.858852	0.873985	0.66532	0.799386	0.11635
	Pit1+Pit2	1.12522	0.83731	0.552333	0.838287	0.286444
	fig 1F
			experiment1	experiment2	experiment3
	WT	Mock	70592.8	131232	34637.6
		RNAi	36517.6	55540.8	19204
	KO-Pit1	Mock	332254	388071	905705
		RNAi	268254	359097	866714
	normalized
			experiment1	experiment2	experiment3	mean	SD	Šídák's multiple comparisons test (Mock - RNAi)	P-value	Summary
	WT	Mock	1	1	1	1	0	WT	<0.0001	****
		RNAi	0.517299	0.423224	0.554428	0.498317	0.0676303	KO-Pit1	0.0795	ns
	KO-Pit1	Mock	1	1	1	1	0
		RNAi	0.807376	0.925339	0.956949	0.896555	0.0788315
	fig 1H
	Sample	Target Name	CT			average	Target Name	CT			average			K59 WT	Nip. WT	Pit1 KO	Pit2 KO
	K59 WT1	MgPot2	17.04	16.73	16.885	16.885	UBQ	24.13	23.6	23.865	23.865		1	126.238	528.832	434.536	211.816
	K59 WT2	MgPot2	17.34	17.25	16.92	17.17	UBQ	23.95	23.78	23.54	23.7567		2	96.1135	538.698	544.958	315.537
	K59 WT3	MgPot2	17.28	17.23	16.3	16.9367	UBQ	24.11	23.73	23.51	23.7833		3	115.094	539.944	651.069	299.553
	Nip.1	MgPot2	16.23	15.98	15.63	15.9467	UBQ	25.41	24.98	24.59	24.9933		mean	112.482	535.825	543.521	275.635
	Nip.2	MgPot2	14.44	15.06	14.13	14.5433	UBQ	23.52	23.34	23.99	23.6167
	Nip.3	MgPot2	15.12	15.03	15.52	15.2233	UBQ	24.65	24.19	24.06	24.3		fold	K59 WT	Nip. WT	Pit1 KO	Pit2 KO	Tukey's multiple comparisons test	P-value	Summary
	Pit1-KO1	MgPot2	15.56	13.35	15.97	14.96	UBQ	24.05	23.77	23.35	23.7233		1	1.1223	4.7015	3.86317	1.88311	K59 WT vs. Nip. WT	0.0001	***
	Pit1-KO2	MgPot2	15.66	15.25	14.05	14.9867	UBQ	24.3	23.76	24.17	24.0767		2	0.854481	4.78921	4.84486	2.80523	K59 WT vs. Pit1 KO	0.0001	***
	Pit1-KO3	MgPot2	15.6	15.13	13.76	14.83	UBQ	24.18	23.87	24.48	24.1767		3	1.02322	4.80029	5.78822	2.66313	K59 WT vs. Pit2 KO	0.0467	*
	Pit2-KO1	MgPot2	15.87	16.45	15.64	15.9867	UBQ	23.85	23.83	23.46	23.7133		mean	1	4.76366	4.83208	2.45049	Nip. WT vs. Pit1 KO	0.9986	ns
	Pit2-KO2	MgPot2	17.1	13.61	15.355	15.355	UBQ	24.01	23.67	23.29	23.6567							Nip. WT vs. Pit2 KO	0.0037	**
	Pit2-KO3	MgPot2	14.98	14.66	14.33	14.6567	UBQ	23.08	23.06	22.51	22.8833							Pit1 KO vs. Pit2 KO	0.0031	**

## Sheet: Fig3
	fig 3D
	Sample	Target Name	CT			average	Target Name	CT			average	∆CT	2^(-∆CT)
	Nip-1	MoPot2	16.17	16.43	16.08	16.2267	OsUbq	25.29	24.83	25.12	25.08	-8.85333	462.508
	Nip-2	MoPot2	15.14	15.45	15.15	15.2467	OsUbq	24.63	24.22	24.56	24.47	-9.22333	597.723
	Nip-3	MoPot2	15.11	15.4	15.14	15.2167	OsUbq	24.69	24.44	24.71	24.6133	-9.39667	674.029
	Pit1-1	MoPot2	20.62	20.97	20.63	20.74	OsUbq	25.41	25.11	25.42	25.3133	-4.57333	23.8073
	Pit1-2	MoPot2	18.88	19.25	18.97	19.0333	OsUbq	25.29	25.07	25.39	25.25	-6.21667	74.3709
	Pit1-3	MoPot2	20.06	20.33	20.06	20.15	OsUbq	25.49	25.13	25.52	25.38	-5.23	37.5307
	Pit1 L301P-1	MoPot2	15.97	16.05	15.83	15.95	OsUbq	24.76	24.45	24.84	24.6833	-8.73333	425.594
	Pit1 L301P-2	MoPot2	15.44	15.61	15.37	15.4733	OsUbq	24.9	24.53	24.82	24.75	-9.27667	620.233
	Pit1 L301P-3	MoPot2	15.09	15.31	15	15.1333	OsUbq	24.68	24.39	24.7	24.59	-9.45667	702.652
	Pit1 C416F-1	MoPot2	15.92	16.11	15.8	15.9433	OsUbq	24.95	24.55	24.88	24.7933	-8.85	461.44
	Pit1 C416F-2	MoPot2	15.34	15.42	15.24	15.3333	OsUbq	24.76	24.5	24.71	24.6567	-9.32333	640.624
	Pit1 C416F-3	MoPot2	16.04	16.29	15.92	16.0833	OsUbq	24.9	24.48	24.72	24.7	-8.61667	392.532
	Pit1 G479W-1	MoPot2	17.24	17.25	17.11	17.2	OsUbq	24.82	24.52	24.63	24.6567	-7.45667	175.663
	Pit1 G479W-2	MoPot2	17.05	16.99	16.91	16.9833	OsUbq	24.69	24.64	24.59	24.64	-7.65667	201.784
	Pit1 G479W-3	MoPot2	19.01	18.84	18.95	18.9333	OsUbq	25.53	25.43	25.49	25.4833	-6.55	93.7015
		Nip.	Pit1 WT	Pit1 L301P	Pit1 C416F	Pit1 G479W		Tukey's multiple comparisons test	P-value	Summary
	line1	462.508	23.8073	425.594	461.44	175.663		Nip. vs. Pit1 WT	0.0006	***
	line2	597.723	74.3709	620.233	640.624	201.784		Nip. vs. Pit1 L301P	>0.9999	ns
	line3	674.029	37.5307	702.652	392.532	93.7015		Nip. vs. Pit1 C416F	0.8669	ns
	mean	578.087	45.2363	582.826	498.199	157.049		Nip. vs. Pit1 G479W	0.0035	**
								Pit1 WT vs. Pit1 L301P	0.0005	***
	normalized	Nip.	Pit1 WT	Pit1 L301P	Pit1 C416F	Pit1 G479W		Pit1 WT vs. Pit1 C416F	0.002	**
	line1	0.800066	0.041183	0.736211	0.79822	0.30387		Pit1 WT vs. Pit1 G479W	0.6732	ns
	line2	1.03397	0.12865	1.07291	1.10818	0.349055		Pit1 L301P vs. Pit1 C416F	0.8423	ns
	line3	1.16597	0.0649223	1.21548	0.67902	0.162089		Pit1 L301P vs. Pit1 G479W	0.0032	**
	mean	1	0.0782518	1.0082	0.861806	0.271671		Pit1 C416F vs. Pit1 G479W	0.0144	*
	SD	0.185299	0.0452314	0.246099	0.221533	0.0975531
	fig 3G
	Sample	Target Name	CT			average	Target Name	CT			average	∆CT	2^(-∆CT)
	Nip-1	MoPot2	15.21	15.25	15.18	15.2133	OsUbq	24.58	24.86	24.84	24.76	-9.54667	747.882
	Nip-2	MoPot2	14.78	14.77	14.63	14.7267	OsUbq	24.22	24.08	24.15	24.15	-9.42333	686.603
	Nip-3	MoPot2	15.44	15.49	15.55	15.4933	OsUbq	24.27	24.14	24.24	24.2167	-8.72333	422.654
	Pit1-1	MoPot2	20.17	20.06	20.04	20.09	OsUbq	24.67	24.58	24.58	24.61	-4.52	22.9433
	Pit1-2	MoPot2	18.51	18.4	18.47	18.46	OsUbq	24.54	24.6	24.52	24.5533	-6.09333	68.2773
	Pit1-3	MoPot2	18.43	18.38	18.4	18.4033	OsUbq	24.77	24.85	24.87	24.83	-6.42667	86.024
	Pit2-1	MoPot2	15.31	15.37	15.34	15.34	OsUbq	24.64	24.95	24.75	24.78	-9.44	694.581
	Pit2-2	MoPot2	15.17	15.34	15.17	15.2267	OsUbq	24.7	24.76	24.8	24.7533	-9.52667	737.586
	Pit2-3	MoPot2	15.89	15.83	15.88	15.8667	OsUbq	24.54	24.69	24.68	24.6367	-8.77	436.549
	Pit2 LCG	MoPot2	17.68	17.72	17.77	17.7233	OsUbq	24.43	24.74	24.89	24.6867	-6.96333	124.788
	Pit2 LCG	MoPot2	19.09	19.16	19.05	19.1	OsUbq	24.44	24.71	24.95	24.7	-5.6	48.5029
	Pit2 LCG	MoPot2	19.02	19.09	19.06	19.0567	OsUbq	24.61	25.02	25.12	24.9167	-5.86	58.0812
		Nip	Pit1 WT	Pit2 WT	Pit2 LCG		Tukey's multiple comparisons test	P-value	Summary
	line1	748	23	695	125		Nip vs. Pit1 WT	0.0022	**
	line2	687	68	738	49		Nip vs. Pit2 WT	>0.9999	ns
	line3	423	86	437	58		Nip vs. Pit2 LCG	0.0027	**
	mean	619.333	59	623.333	77.3333		Pit1 WT vs. Pit2 WT	0.0021	**
							Pit1 WT vs. Pit2 LCG	0.9976	ns
	normalized	Nip	Pit1 WT	Pit2 WT	Pit2 LCG		Pit2 WT vs. Pit2 LCG	0.0026	**
	line1	1.20775	0.0371367	1.12217	0.20183
	line2	1.10926	0.109795	1.1916	0.0791173
	line3	0.682992	0.138859	0.705597	0.0936491
	mean	1	0.0952637	1.00646	0.124865
	SD	0.278919	0.052395	0.262856	0.0670481

## Sheet: Fig4
	fig4A
		experiment1	experiment2	experiment3	mean	SD	Tukey's multiple comparisons test	P-value	Summary
	GUS	2.79077	2.5925	2.90845	2.76391	0.159679	GUS vs. Pit1 D485V	<0.0001	****
	Pit2 D484V	2.99133	2.8	2.83563	2.87565	0.101753	Pit2 D484V vs. Pit1 D485V	<0.0001	****
	Pit1 D485V	4.41533	4.335	4.72134	4.49056	0.203859	Pit1 D485V vs. Pit1 L301P D485V	<0.0001	****
	Pit1 L301P D485V	3.041	3.1675	2.7224	2.97697	0.229355	Pit1 D485V vs. Pit1 C416F D485V	<0.0001	****
	Pit1 C416F D485V	2.90345	3.36056	3.0147	3.0929	0.238376	Pit1 D485V vs. Pit1 G479W D485V	<0.0001	****
	Pit1 G479W D485V	3.17348	3.41278	3.3425	3.30959	0.122998	Pit1 D485V vs. Pit1 PFW D485V	<0.0001	****
	Pit1 PFW D485V	2.67074	2.82611	2.91145	2.80277	0.122041
	fig4B
		experiment1	experiment2	experiment3	mean	SD	Tukey's multiple comparisons test	P-value	Summary
	GUS	3.01381	3.122	2.89345	3.00975	0.114329	GUS vs. Pit1 D485V	<0.0001	****
	Pit1 D485V	5.73462	5.88889	6.03015	5.88455	0.147815	Pit2 D484V vs. Pit2 LCG D484V	<0.0001	****
	Pit2 D484V	3.4175	3.2948	3.1353	3.28253	0.141499	Pit2 P300L D484V vs. Pit2 LCG D484V	<0.0001	****
	Pit2 P300L D484V	3.28412	3.574	3.3852	3.41444	0.147136	Pit2 F415C D484V vs. Pit2 LCG D484V	<0.0001	****
	Pit2 F415C D484V	3.46786	3.78	3.6032	3.61702	0.15653	Pit2 W478G D484V vs. Pit2 LCG D484V	<0.0001	****
	Pit2 W478G D484V	3.48727	3.76818	3.4125	3.55598	0.187532
	Pit2 LCG D484V	5.18133	5.47278	4.9465	5.2002	0.263646
	fig4E
		PM	Cyt+PM	Cyt
	Pit1 WT	88.9812	0	11.0188
	Pit1 PFW	0	0	100
	Pit2 WT	0	0	100
	Pit2 LCG	29.5455	30.6818	39.7727

## Sheet: Fig5
	fig5C
		experiment1	experiment2	experiment3	mean
	GUS	2442290	2507290	1.43631e+06	2.12863e+06
	Pit1	671911	804185	388737	621611
	Pit2	2186540	2.36255e+06	1303730	1.95094e+06
	pitper	1.03086e+06	1236350	601247	956152
	normalized	experiment1	experiment2	experiment3	mean	SD	Tukey's multiple comparisons test	P-value	Summary
	GUS	1	1	1	1	0	GUS vs. Pit1	****	<0.0001
	Pit1	0.275222	0.320798	0.270517	0.288845	0.0277714	GUS vs. pitper	****	<0.0001
	Pit2	0.895946	0.942488	0.907858	0.915431	0.0241774	Pit1 vs. pit2	****	<0.0001
	pitper	0.422292	0.493172	0.418458	0.444641	0.0420728	Pit2 vs. pitper	****	<0.0001

## Sheet: FigS4
	figS4D
		GUS	Pit1	Pit2	RGA4	GUS+RGA4	Pit2+RGA4	GUS+Pit1	Pit2+Pit1
	experiment1	2254510	578697	1778430	883262	943398	798424	778765	1731290
	experiment2	3082090	688213	2254580	1298250	1179620	1289250	891594	2202610
	experiment3	4414330	1980500	4226660	1945880	1816090	1264980	1535870	4075540
	normalized	GUS	Pit1	Pit2	RGA4	GUS+RGA4	Pit2+RGA4	GUS+Pit1	Pit2+Pit1	Tukey's multiple comparisons test	P-value	Summary
	experiment1	1	0.256684	0.788832	0.391776	0.418449	0.354145	0.345425	0.767923	GUS vs. Pit1	<0.0001	****
	experiment2	1	0.223294	0.73151	0.421224	0.382734	0.418304	0.289282	0.714648	GUS vs. Pit2	0.1659	ns
	experiment3	1	0.448652	0.957486	0.44081	0.411408	0.286562	0.347928	0.923252	GUS vs. RGA4	<0.0001	****
	mean	1	0.309544	0.825943	0.417936	0.404197	0.353004	0.327545	0.801941	GUS+RGA4 vs. Pit2+RGA4	0.9892	ns
	SD	0	0.121623	0.11747	0.0246819	0.0189181	0.0658782	0.0331604	0.108383	GUS+Pit1 vs. Pit2+Pit1	<0.0001	****
	figS4E
		Sample	Target Name	CT			average	Target Name	ubq			average	∆CT	∆∆CT	2^(-∆∆CT)
	experiment1	K59-mock	Pit2	27.35	27.89	27.35	27.53	OsUbq	22.18	21.89	22.13	22.0667	5.46333	0	1
		K59-RNAi	Pit2	28.59	29.05	28.61	28.75	OsUbq	22.25	22.02	22.21	22.16	6.59	1.12667	0.457973
		Pit1-KO-mock	Pit2	28.43	28.23	28.15	28.27	OsUbq	22	21.81	22.06	21.9567	6.31333	0	1
		Pit1-KO-RNAi	Pit2	28.64	29.01	28.82	28.8233	OsUbq	22.04	21.83	22.12	21.9967	6.82667	0.513333	0.700602
	experiment2	K59-mock	Pit2	28.38	28.6	28.32	28.4333	OsUbq	23.17	22.77	23.1	23.0133	5.42	0	1
		K59-RNAi	Pit2	29.34	29.92	29.64	29.6333	OsUbq	23.29	23.2	23.29	23.26	6.37333	0.953333	0.516438
		Pit1-KO-mock	Pit2	29.23	29.53	29.12	29.2933	OsUbq	22.98	22.63	23.07	22.8933	6.4	0	1
		Pit1-KO-RNAi	Pit2	29	29.69	29	29.23	OsUbq	22.25	22.21	22.02	22.16	7.07	0.67	0.628507
	experiment3	K59-mock	Pit2	28.88	29.29	29.07	29.08	OsUbq	22.7	22.43	22.54	22.5567	6.52333	0	1
		K59-RNAi	Pit2	29.55	29.7	29.44	29.5633	OsUbq	22.56	22.26	22.51	22.4433	7.12	0.596667	0.66128
		Pit1-KO-mock	Pit2	31.65	31.21	31.8	31.5533	OsUbq	26.72	26.34	26.47	26.51	5.04333	0	1
		Pit1-KO-RNAi	Pit2	28.58	28.87	28.52	28.6567	OsUbq	22.02	21.68	21.85	21.85	6.80667	1.76333	0.294567
	normalized	experiment1	experiment2	experiment3	mean	SD	Šídák's multiple comparisons test (Mock - RNAi)	P-value	Summary
	K59-Mock	1	1	1	1	0	K59	0.0034	**
	K59-RNAi	0.457973	0.516438	0.66128	0.54523	0.104667	Pit1-KO	0.0032	**
	Pit1-KO-Mock	1	1	1	1	0
	Pit1-KO-RNAi	0.700602	0.628507	0.294567	0.541225	0.216633
figS4F
		Pit1								Pit2								PAN1								PAN2								PAN3								PAN4
		Ubq	GOI	∆CT	∆∆CT	(-)∆∆CT	2^(-)∆∆CT	Average	Std Dev	Ubq	GOI	∆CT	∆∆CT	(-)∆∆CT	2^(-)∆∆CT	Average	Std Dev	Ubq	GOI	∆CT	∆∆CT	(-)∆∆CT	2^(-)∆∆CT	Average	Std Dev	Ubq	GOI	∆CT	∆∆CT	(-)∆∆CT	2^(-)∆∆CT	Average	Std Dev	Ubq	GOI	∆CT	∆∆CT	(-)∆∆CT	2^(-)∆∆CT	Average	Std Dev	Ubq	GOI	∆CT	∆∆CT	(-)∆∆CT	2^(-)∆∆CT	Average	Std Dev
experiment1	Empty	17.99	24.88	6.89	0	0	1	1	0	17.99	27.46	9.47	0	0	1	1	0	17.99	30.25	12.26	0	0	1	1	0	17.99	27.81	9.82	0	0	1	1	0	17.99	27.49	9.5	0	0	1	1	0	17.99	27.15	9.16	0	0	1	1	0
		18.24	24.93	6.69	0	0	1			18.24	27.64	9.4	0	0	1			18.24	30.73	12.49	0	0	1			18.24	28.27	10.03	0	0	1			18.24	27.63	9.39	0	0	1			18.24	27.18	8.94	0	0	1
		17.72	24.83	7.11	0	0	1			17.72	27.46	9.74	0	0	1			17.72	30.24	12.52	0	0	1			17.72	28.12	10.4	0	0	1			17.72	27.53	9.81	0	0	1			17.72	27.35	9.63	0	0	1
	Pit2 RNAi	17.91	24.72	6.81	-0.08	0.08	1.05702	1.06069	0.294101	17.91	28.82	10.91	1.44	-1.44	0.368567	0.345191	0.0892707	17.91	29.82	11.91	-0.35	0.35	1.27456	1.32163	0.145197	17.91	26.94	9.03	-0.79	0.79	1.72907	1.39714	0.28759	17.91	25.27	7.36	-2.14	2.14	4.40762	4.58602	1.5229	17.91	27.07	9.16	0	0	1	1.49497	0.641075
		17.58	24.65	7.07	0.38	-0.38	0.768438			17.58	29	11.42	2.02	-2.02	0.246558			17.58	29.8	12.22	-0.27	0.27	1.20581			17.58	27.32	9.74	-0.29	0.29	1.22264			17.58	25.31	7.73	-1.66	1.66	3.16017			17.58	25.37	7.79	-1.15	1.15	2.21914
		18.01	24.68	6.67	-0.44	0.44	1.3566			18.01	29	10.99	1.25	-1.25	0.420448			18.01	29.96	11.95	-0.57	0.57	1.48452			18.01	28.1	10.09	-0.31	0.31	1.23971			18.01	25.19	7.18	-2.63	2.63	6.19026			18.01	27.3	9.29	-0.34	0.34	1.26576
	PAN3 RNAi	19.16	25.52	6.36	-0.53	0.53	1.44393	1.29576	0.186209	19.16	28.57	9.41	-0.06	0.06	1.04247	1.32016	0.269249	19.16	31.34	12.18	-0.08	0.08	1.05702	1.27016	0.193253	19.16	28.93	9.77	-0.05	0.05	1.03526	1.20863	0.275458	19.16	38.49	19.33	9.83	-9.83	0.00109869	0.003368	0.00345151	19.16	27.79	8.63	-0.53	0.53	1.44393	1.61281	0.455605
		19.07	25.64	6.57	-0.12	0.12	1.08673			19.07	28.05	8.98	-0.42	0.42	1.33793			19.07	31.04	11.97	-0.52	0.52	1.43396			19.07	29.01	9.94	-0.09	0.09	1.06437			19.07	35.55	16.48	7.09	-7.09	0.00734002			19.07	27.67	8.6	-0.34	0.34	1.26576
		19.19	25.86	6.67	-0.44	0.44	1.3566			19.19	28.27	9.08	-0.66	0.66	1.58008			19.19	31.31	12.12	-0.4	0.4	1.31951			19.19	28.98	9.79	-0.61	0.61	1.52626			19.19	38.23	19.04	9.23	-9.23	0.0016653			19.19	27.73	8.54	-1.09	1.09	2.12874
experiment2	Empty	18.3	25.01	6.71	0	0	1	1	0	18.3	28.64	10.34	0	0	1	1	0	18.3	36.02	17.72	0	0	1	1	0	18.3	27.63	9.33	0	0	1	1	0	18.3	28.17	9.87	0	0	1	1	0	18.3	33.4	15.1	0	0	1	1	0
		18.24	25.05	6.81	0	0	1			18.24	27.82	9.58	0	0	1			18.24	36.64	18.4	0	0	1			18.24	27.92	9.68	0	0	1			18.24	27.92	9.68	0	0	1			18.24	32.79	14.55	0	0	1
		18.29	25.18	6.89	0	0	1			18.29	28.22	9.93	0	0	1			18.29	35.8	17.51	0	0	1			18.29	27.65	9.36	0	0	1			18.29	28.03	9.74	0	0	1			18.29	32.11	13.82	0	0	1
	Pit2 RNAi	17.79	24.57	6.78	0.07	-0.07	0.952638	0.89075	0.233172	17.79	29.59	11.8	1.46	-1.46	0.363493	0.484429	0.136784	17.79	34.91	17.12	-0.6	0.6	1.51572	1.25026	0.231065	17.79	26.57	8.78	-0.55	0.55	1.46409	1.48009	0.10391	17.79	25.41	7.62	-2.25	2.25	4.75683	4.23562	0.741303	17.79	31.83	14.04	-1.06	1.06	2.08493	1.33238	0.666223
		17.55	25.02	7.47	0.66	-0.66	0.632878			17.55	27.79	10.24	0.66	-0.66	0.632878			17.55	35.82	18.27	-0.13	0.13	1.09429			17.55	26.76	9.21	-0.47	0.47	1.38511			17.55	25.47	7.92	-1.76	1.76	3.38698			17.55	31.97	14.42	-0.13	0.13	1.09429
		17.91	24.68	6.77	-0.12	0.12	1.08673			17.91	28.97	11.06	1.13	-1.13	0.456916			17.91	35.23	17.32	-0.19	0.19	1.14076			17.91	26.6	8.69	-0.67	0.67	1.59107			17.91	25.46	7.55	-2.19	2.19	4.56305			17.91	32.02	14.11	0.29	-0.29	0.817902
	PAN3 RNAi	18.92	25.24	6.32	-0.39	0.39	1.31039	1.35092	0.0483535	18.92	28.66	9.74	-0.6	0.6	1.51572	1.04315	0.415152	18.92	35.94	17.02	-0.7	0.7	1.6245	1.23169	0.340259	18.92	28.74	9.82	0.49	-0.49	0.712025	1.32709	0.623575	18.92	30.4	11.48	1.61	-1.61	0.327598	0.219071	0.0957339	18.92	31.34	12.42	-2.68	2.68	6.40856	3.66095	2.43603
		18.87	25.26	6.39	-0.42	0.42	1.33793			18.87	28.64	9.77	0.19	-0.19	0.876606			18.87	37.21	18.34	-0.06	0.06	1.04247			18.87	27.58	8.71	-0.97	0.97	1.95884			18.87	31	12.13	2.45	-2.45	0.183011			18.87	31.93	13.06	-1.49	1.49	2.80889
		18.83	25.23	6.4	-0.49	0.49	1.40444			18.83	29.2	10.37	0.44	-0.44	0.737135			18.83	36.3	17.47	-0.04	0.04	1.02811			18.83	27.8	8.97	-0.39	0.39	1.31039			18.83	31.34	12.51	2.77	-2.77	0.146604			18.83	31.83	13	-0.82	0.82	1.76541
experiment3	Empty	18.94	25.43	6.49	0	0	1	1	0	18.94	32.98	14.04	0	0	1	1	0	18.94	33.65	14.71	0	0	1	1	0	18.94	33.19	14.25	0	0	1	1	0	18.94	32.43	13.49	0	0	1	1	0	18.94	29.33	10.39	0	0	1	1	0
		19.14	25.46	6.32	0	0	1			19.14	33.03	13.89	0	0	1			19.14	34.02	14.88	0	0	1			19.14	34.34	15.2	0	0	1			19.14	32.91	13.77	0	0	1			19.14	29.36	10.22	0	0	1
		18.69	25.85	7.16	0	0	1			18.69	33.19	14.5	0	0	1			18.69	33.23	14.54	0	0	1			18.69	33.67	14.98	0	0	1			18.69	31.69	13	0	0	1			18.69	29.4	10.71	0	0	1
	Pit2 RNAi	20.23	26.79	6.56	0.07	-0.07	0.952638	1.28017	0.283647	20.23	35.28	15.05	1.01	-1.01	0.496546	0.467656	0.0758896	20.23	34.34	14.11	-0.6	0.6	1.51572	1.18783	0.328578	20.23	33.89	13.66	-0.59	0.59	1.50525	1.62739	0.303068	20.23	31.64	11.41	-2.08	2.08	4.22807	4.96038	1.49532	20.23	29.8	9.57	-0.82	0.82	1.76541	1.4609	0.652307
		21.34	27.13	5.79	-0.53	0.53	1.44393			21.34	36.16	14.82	0.93	-0.93	0.524858			21.34	35.97	14.63	-0.25	0.25	1.18921			21.34	35.56	14.22	-0.98	0.98	1.97247			21.34	33.12	11.78	-1.99	1.99	3.97237			21.34	30.63	9.29	-0.93	0.93	1.90528
		20.12	26.75	6.63	-0.53	0.53	1.44393			20.12	36.01	15.89	1.39	-1.39	0.381565			20.12	34.88	14.76	0.22	-0.22	0.858565			20.12	34.61	14.49	-0.49	0.49	1.40444			20.12	30.38	10.26	-2.74	2.74	6.6807			20.12	31.32	11.2	0.49	-0.49	0.712025
	PAN3 RNAi	21.67	28.03	6.36	-0.13	0.13	1.09429	1.17804	0.138517	21.67	34.83	13.16	-0.88	0.88	1.84038	1.47844	0.316046	21.67	35.69	14.02	-0.69	0.69	1.61328	1.24084	0.441855	21.67	35.89	14.22	-0.03	0.03	1.02101	1.55036	0.505447	21.67	37.43	15.76	2.27	-2.27	0.20733	0.169169	0.05346	21.67	30.65	8.98	-1.41	1.41	2.65737	2.96347	1.89544
		21.98	28.16	6.18	-0.14	0.14	1.10191			21.98	35.54	13.56	-0.33	0.33	1.25701			21.98	36.42	14.44	-0.44	0.44	1.3566			21.98	36.16	14.18	-1.02	1.02	2.02792			21.98	38.13	16.15	2.38	-2.38	0.192109			21.98	31.89	9.91	-0.31	0.31	1.23971
		20.87	27.61	6.74	-0.42	0.42	1.33793			20.87	34.95	14.08	-0.42	0.42	1.33793			20.87	35.82	14.95	0.41	-0.41	0.752623			20.87	35.17	14.3	-0.68	0.68	1.60214			20.87	37.08	16.21	3.21	-3.21	0.108067			20.87	29.26	8.39	-2.32	2.32	4.99332
experiment4	Empty	24.13	34.73	10.6	0	0	1	1	0	24.13	30.74	6.61	0	0	1	1	0	24.13	33.11	8.98	0	0	1	1	0	24.13	32.93	8.8	0	0	1	1	0	24.13	33.75	9.62	0	0	1	1	0	24.13	31.13	7	0	0	1	1	0
		23.97	33.51	9.54	0	0	1			23.97	31.12	7.15	0	0	1			23.97	34.13	10.16	0	0	1			23.97	32.93	8.96	0	0	1			23.97	34.34	10.37	0	0	1			23.97	31.08	7.11	0	0	1
		23.89	33.54	9.65	0	0	1			23.89	31.05	7.16	0	0	1			23.89	33.18	9.29	0	0	1			23.89	33.72	9.83	0	0	1			23.89	32.91	9.02	0	0	1			23.89	30.74	6.85	0	0	1
	Pit2 RNAi	24.98	35.73	10.75	0.15	-0.15	0.90125	1.43751	0.465766	24.98	33.41	8.43	1.82	-1.82	0.283221	0.359308	0.153408	24.98	33.54	8.56	-0.42	0.42	1.33793	1.12763	0.628974	24.98	33.75	8.77	-0.03	0.03	1.02101	1.38325	0.645698	24.98	32.92	7.94	-1.68	1.68	3.20428	3.33915	1.16235	24.98	32.82	7.84	0.84	-0.84	0.558644	1.16757	0.952946
		25.08	33.82	8.74	-0.8	0.8	1.7411			25.08	33.13	8.05	0.9	-0.9	0.535887			25.08	34.54	9.46	-0.7	0.7	1.6245			25.08	34.04	8.96	0	0	1			25.08	33.26	8.18	-2.19	2.19	4.56305			25.08	31.01	5.93	-1.18	1.18	2.26577
		25	33.91	8.91	-0.74	0.74	1.67018			25	34.11	9.11	1.95	-1.95	0.258816			25	35.54	10.54	1.25	-1.25	0.420448			25	33.74	8.74	-1.09	1.09	2.12874			25	32.85	7.85	-1.17	1.17	2.25012			25	32.41	7.41	0.56	-0.56	0.678302
	PAN3 RNAi	25.9	35.83	9.93	-0.67	0.67	1.59107	1.53459	0.287891	25.9	32.53	6.63	0.02	-0.02	0.986233	1.13852	0.136113	25.9	34.76	8.86	-0.12	0.12	1.08673	1.17921	0.232701	25.9	34.02	8.12	-0.68	0.68	1.60214	1.46958	0.153539	25.9	38.54	12.64	3.02	-3.02	0.123279	0.147628	0.0658739	25.9	32.58	6.68	-0.32	0.32	1.24833	1.78628	0.954084
		25.97	34.67	8.7	-0.84	0.84	1.79005			25.97	32.8	6.83	-0.32	0.32	1.24833			25.97	36.12	10.15	-0.01	0.01	1.00696			25.97	34.34	8.37	-0.59	0.59	1.50525			25.97	38.51	12.54	2.17	-2.17	0.222211			25.97	31.55	5.58	-1.53	1.53	2.88786
		25.87	35.23	9.36	-0.29	0.29	1.22264			25.87	32.79	6.92	-0.24	0.24	1.18099			25.87	34.63	8.76	-0.53	0.53	1.44393			25.87	35.32	9.45	-0.38	0.38	1.30134			25.87	38.25	12.38	3.36	-3.36	0.0973956			25.87	32.43	6.56	-0.29	0.29	1.22264
	experiment1							experiment2							experiment3							experiment4
	Pit1	pit2	PAN1	PAN2	PAN3	PAN4	PAN5	Pit1	pit2	PAN1	PAN2	PAN3	PAN4	PAN5	Pit1	pit2	PAN1	PAN2	PAN3	PAN4	PAN5	Pit1	pit2	PAN1	PAN2	PAN3	PAN4	PAN5
Empty	1	1	1	1	1	1	1	1	1	1	1	1	1	1	1	1	1	1	1	1	1	1	1	1	1	1	1	1
Pit2RNAi	1.06069	0.345191	1.32163	1.39714	4.58602	1.49497	1.25178	0.89075	0.484429	1.25026	1.48009	4.23562	1.33238	1.20073	1.28017	0.467656	1.18783	1.62739	4.96038	1.4609	1.14757	1.43751	0.359308	1.12763	1.38325	3.33915	1.16757	1.02004
PAN3 RNAi	1.29576	1.32016	1.27016	1.20863	0.003368	1.61281	1.43287	1.35092	1.04315	1.23169	1.32709	0.219071	3.66095	1.05329	1.17804	1.47844	1.24084	1.55036	0.169169	2.96347	0.828123	1.53459	1.13852	1.17921	1.46958	0.147628	1.78628	1.1022
	Pit1			pit2			PAN1			PAN2			PAN3			PAN4			PAN5
Tukey's multiple comparisons test	Empty vs. Pit2RNAi	Empty vs. PAN3 RNAi	Pit2RNAi vs. PAN3 RNAi	Empty vs. Pit2RNAi	Empty vs. PAN3 RNAi	Pit2RNAi vs. PAN3 RNAi	Empty vs. Pit2RNAi	Empty vs. PAN3 RNAi	Pit2RNAi vs. PAN3 RNAi	Empty vs. Pit2RNAi	Empty vs. PAN3 RNAi	Pit2RNAi vs. PAN3 RNAi	Empty vs. Pit2RNAi	Empty vs. PAN3 RNAi	Pit2RNAi vs. PAN3 RNAi	Empty vs. Pit2RNAi	Empty vs. PAN3 RNAi	Pit2RNAi vs. PAN3 RNAi	Empty vs. Pit2RNAi	Empty vs. PAN3 RNAi	Pit2RNAi vs. PAN3 RNAi
P-Value	0.6855	0.218	0.6693	0.0137	0.4477	0.0003	0.5167	0.4907	0.999	0.0571	0.1384	0.9107	<0.0001	0.0002	<0.0001	0.1755	<0.0001	<0.0001	0.7228	0.8633	0.9654
Summary	ns	ns	ns	*	ns	***	ns	ns	ns	ns	ns	ns	****	***	****	ns	****	****	ns	ns	ns
figS4G
	K59 WT			K59 Pit1 KO
	experiment1	experiment2	experiment3	experiment1	experiment2	experiment3
Empty	31437.3	37665.3	36969	35656.3	34659.3	35145
GFP OX	31083.7	34632.7	37292.7	35098.3	31359.7	34256.7
Pit2 RNAi	5837.33	9770.33	11667	35853.3	34082	34085
PAN3 RNAi	18290	21867.3	20029.3	35300.7	33695.7	35117.7
normalized
	K59 WT					K59 Pit1 KO
	experiment1	experiment2	experiment3	mean	SD	experiment1	experiment2	experiment3	mean	SD	Šídák's multiple comparisons test (K59 WT - K59 Pit1 KO)	P-value	Summary
Empty	1	1	1	1	0	1	1	1	1	0	Empty	>0.9999	ns
GFP OX	0.98875	0.919484	1.00876	0.97233	0.0468461	0.984351	0.904797	0.974724	0.954624	0.0434188	GFP OX	0.9532	ns
Pit2 RNAi	0.185682	0.259399	0.315589	0.253556	0.0651503	1.00552	0.983343	0.969839	0.986236	0.0180179	Pit2 RNAi	<0.0001	****
PAN3 RNAi	0.581792	0.580569	0.541787	0.56805	0.0227521	0.990025	0.972196	0.999222	0.987148	0.0137409	PAN3 RNAi	<0.0001	****
[truncated: 8 more columns]

## Sheet: FigS5
	figS5C						figS5D									figS5E
	K59 WT	Nip.	Pit1 KO	Pit2 KO			Sample Name	CT		∆CT						K59	Pit1 KO	Pit2 KO
	436	486	751	245			K59_UBQ	22.14		sample	K59	Pit1 KO	Pit2 KO			331	288	292
	221	835	221	245			K59_MgPot2	15.49		1	-6.65	-5.46	-5.63			339	301	313
	391	837	310	234			K59_UBQ	21.61		2	-5.46	-5.45	-5.86			339	320	322
	237	799	790	249			K59_MgPot2	16.15		3	-4.89	-6.82	-7.22			345	321	329
	461	224	321	664			K59_UBQ	22.19		4	-7.06	-6.04	-7.37			354	326	345
	423	302	372	234			K59_MgPot2	17.3		5	-6.64	-6.25	-7			361	327	345
	266	260	521	663			K59_UBQ	22.38		6	-5.58	-6.22	-5.94			362	328	346
	221	766	381	453			K59_MgPot2	15.32		7	-6.82	-6.25	-5.61			365	336	347
	225	545	255	678			K59_UBQ	22.05		8	-6.92	-6.77	-5.84			371	342	347
	221	615	221	244			K59_MgPot2	15.41								373	343	349
	221	322	598	286			K59_UBQ	22.29								373	343	352
	318	571	397	310			K59_MgPot2	16.71								374	345	352
	237	572	344	249			K59_UBQ	22.15								378	350	359
	221	387	297	246			K59_MgPot2	15.33								379	350	360
	234	553	229	234			K59_UBQ	22.51								382	355	364
	259	222	346	254			K59_MgPot2	15.59		Fold						390	359	369
	240	589	417	234			Pit1 KO UBQ	22.32		sample	K59	Pit1 KO	Pit2 KO			398	361	370
	221	769	369	245			Pit1 KO MgPot2	16.86		1	100.427	44.0173	49.5221			415	361	371
	221	570	684	506			Pit1 KO UBQ	22.71		2	44.0173	43.7133	58.0812			419	364	372
	385	472	494	246			Pit1 KO MgPot2	17.26		3	29.6508	112.986	149.086			423	366	374
	235	382	313	453			Pit1 KO UBQ	21.85		4	133.436	65.7993	165.421			451	368	377
	221	748	384	249			Pit1 KO MgPot2	15.03		5	99.7331	76.1093	128			471	373	379
	223	221	261	652			Pit1 KO UBQ	22.01		6	47.8352	74.5429	61.3929			481	374	384
	472	600	584	621			Pit1 KO MgPot2	15.97		7	112.986	76.1093	48.8403			482	374	385
	301	400	468	280			Pit1 KO UBQ	21.38		8	121.095	109.137	57.2816			492	374	389
	235	361	232	221			Pit1 KO MgPot2	15.13		mean	86.1475	75.3018	89.7031			493	376	390
	221	843	251	234			Pit1 KO UBQ	22.14								500	376	396
	265	606	620	300			Pit1 KO MgPot2	15.92								509	377	399
	299	829	239	707			Pit1 KO UBQ	21.22								519	378	399
	221	303	726	429			Pit1 KO MgPot2	14.97								547	378	400
	221	422	443	369			Pit1 KO UBQ	21.28		normalized						561	378	407
	321	617	779	254			Pit1 KO MgPot2	14.51		sample	K59	Pit1 KO	Pit2 KO			562	383	410
	221	391	390	245			Pit2 KO UBQ	21.9		1	1.16575	0.510953	0.574852			573	384	412
	221	830	750	244			Pit2 KO MgPot2	16.27		2	0.510953	0.507424	0.674207			577	384	413
	366	722	612	245			Pit2 KO UBQ	21.36		3	0.344187	1.31154	1.73059			577	388	415
	221	694	232	244			Pit2 KO MgPot2	15.5		4	1.54892	0.763798	1.92021			611	388	422
	436	260	425	341			Pit2 KO UBQ	21.62		5	1.1577	0.883476	1.48582			616	390	426
	465	323	221	274			Pit2 KO MgPot2	14.4		6	0.555271	0.865294	0.712649			619	391	428
	390	640	749	234			Pit2 KO UBQ	22.27		7	1.31154	0.883476	0.566938			629	391	438
	221	255	349	610			Pit2 KO MgPot2	14.9		8	1.40567	1.26686	0.664925			683	392	459
	221	348	709	234			Pit2 KO UBQ	22.09		mean	1	0.874103	1.04127			727	394	459
	221	221	838	528			Pit2 KO MgPot2	15.09		SD	0.460175	0.298656	0.569739			765	394	469
	221	685	221	572			Pit2 KO UBQ	21.32		Tukey's multiple comparisons test	K59 vs. Pit1 KO	K59 vs. Pit2 KO				765	398	486
	463	405	633	286			Pit2 KO MgPot2	15.38		P-value	0.8469	0.9822				777	399	492
	498	721	259	234			Pit2 KO UBQ	21.22		Summary	ns	ns				778	402	493
	221	221	221	707			Pit2 KO MgPot2	15.61								819	404	498
	350	598	399	280			Pit2 KO UBQ	21.13								830	405	507
	221	766	732	221			Pit2 KO MgPot2	15.29								840	405	511
	221	731	667	254												845	407	518
	248	749	818	652												853	408	520
	239	299	460	234												871	408	525
	265	446	316	310												901	409	530
	221	473	287	393												943	410	537
		780	232	663												945	410	552
		831	231	221												951	413	557
		561	677	572												1014	415	565
		305	318	244												1024	416	588
		408	598	506												1115	425	593
		223	367	607													426	607
		515	413	341													426	609
		264	716	254													427	619
		590	406	678													429	621
		797	465														431	626
		805	597														433	632
		408	553														443	647
		287	599														445	662
		717															447	668
		427															449	671
		631															454	675
		552															458	692
		419															459	698
		321															463	709
		293															464	732
		643															469	769
		Tukey's multiple comparisons test	P-value	Summary													470	781
		K59 WT vs. Nip.	<0.0001	****													471	788
		K59 WT vs. Pit1 KO	<0.0001	****													473	806
		K59 WT vs. Pit2 KO	0.0402	*													478	817
		Nip. vs. Pit1 KO	0.1108	ns													479	818
		Nip. vs. Pit2 KO	<0.0001	****													479	827
		Pit1 KO vs. Pit2 KO	0.0254	*													484	832
																	488	833
																	489	835
																	491	851
																	492	881
																	492	893
																	494	901
																	500	920
																	503	926
																	505	933
																	512	934
																	514	935
																	530	948
																	531	957
																	531	978
																	539	980
																	552	984
																	552	988
																	554	998
																	554	1019
																	555	1027
																	565	1041
																	572	1042
																	583	1048
																	592	1065
																	597	1065
																	614	1066
																	616	1094
																	633	1100
																	647	1111
																	659
																	665
																	674
																	693
																	698
																	702
																	702
																	706
																	708
																	723
																	732
																	739
																	742
																	760
																	768
																	781
																	798
																	800
																	841
																	862
																	869
																	882
																	938
																	944
																	948
																	961
																	967
																	985
																	986
																	1002
																	1004
																	1007
																	1025
																	1044
																	1050
																	1062
																	1064
																	1071
																	1093
																Tukey's multiple comparisons test	P-value	Summary
																K59 vs. Pit1 KO	0.4654	ns
																K59 vs. Pit2 KO	0.5357	ns

## Sheet: FigS6
		figS6E
			S	M
		Pit1-HA	11.0125	88.9875
		Pit1-HA+Pit2-Myc	63.7598	36.2402

## Sheet: FigS9
	figS9B
		GUS	Pit1	Pit2	Pit1 L301P	Pit1 C416F	Pit1 G479W	Pit PFW
	experiment1	3259040	310177	2.78836e+06	3.08034e+06	2.88605e+06	1794072	3426170
	experiment2	7455880	788760	7071090	6358860	6234570	5114380	6111780
	experiment3	7266860	547289	5480140	7194410	7855260	5663960	7442420
									Tukey's multiple comparisons test	P-value	Summary
	normalized	GUS	Pit1	Pit2	Pit1 L301P	Pit1 C416F	Pit1 G479W	Pit PFW	GUS vs. Pit1	<0.0001	****
	experiment1	1	0.10579	0.841093	0.852865	0.836195	0.685953	0.819726	GUS vs. Pit2	0.4542	ns
	experiment2	1	0.075313	0.948391	0.99003	1.08097	0.779423	1.02416	GUS vs. Pit1 L301P	0.9611	ns
	experiment3	1	0.0951742	0.754128	0.945169	0.885551	0.550491	1.05128	GUS vs. Pit1 C416F	0.9723	ns
	average	1	0.0920925	0.847871	0.929355	0.934239	0.671956	0.965056	GUS vs. Pit1 G479W	0.0097	**
	SD	0	0.0154706	0.0973089	0.0699366	0.129447	0.115106	0.126588	GUS vs. Pit PFW	0.999	ns
	figS9D
	Nip	Pit1	Pit1 L301P	Pit1 C416F	Pit1 G479W
	373	210	302	406	260
	373	210	302	406	275
	392	210	311	407	277
	404	211	358	410	283
	427	212	359	418	285
	429	213	366	427	287
	450	213	368	427	289
	450	213	375	428	290
	472	213	386	430	295
	514	213	389	430	295
	515	220	418	438	295
	521	220	444	456	295
	552	220	475	458	297
	566	220	487	468	299
	585	220	490	469	300
	586	221	501	480	300
	589	221	501	484	300
	593	221	502	491	308
	621	221	531	500	309
	621	221	535	507	310
	625	223	539	521	319
	650	224	547	525	325
	653	225	555	526	327
	677	230	589	533	329
	680	230	608	536	337
	693	230	635	537	348
	728	230	643	543	362
	773	230	643	552	373
	855	231	662	556	375
	862	231	693	556	375
	884	231	695	557	380
	901	231	697	559	387
	913	234	714	565	387
	915	234	727	570	393
		234	740	578	394
		245	741	585	395
		250	749	607	412
		270	757	612	431
		271	759	615	440
		280	788	616	444
		280	804	622	450
		281	809	626	452
		283	812	627	460
		284	813	627	468
		297	825	633	477
		302	827	634	493
		323	839	636	499
		340	839	636	500
		344	840	661	503
		367	861	663	509
		368	862	667	513
		441	867	690	529
		467	886	693	530
			886	700
			898	711
			902	721
			903	723
			923	738
			930	739
			930	751
			943	759
			966	760
				764
				764
				770
				772
				774
				782
	Tukey's multiple comparisons test	P-value	Summary
	Nip vs. Pit1	<0.0001	****
	Nip vs. Pit1 L301P	0.424	ns
	Nip vs. Pit1 C416F	0.8684	ns
	Nip vs. Pit1 G479W	<0.0001	****

## Sheet: FigS10
	figS10A
		GUS	Pit1	Pit2	Pit2 P300L	Pit2 F415C	Pit2 W478G	Pit2 P300L,F415C	Pit2 P300L,W478G	Pit2 F415C,W478G	Pit2 LCG	Tukey's multiple comparisons test	P-value	Summary
	experiment1	2289360	261998	1951600	1.72037e+06	1985240	1.92507e+06	888470	1.72693e+06	1834060	288010	GUS vs. Pit1	<0.0001	****
	experiment2	8666210	1.09593e+06	8.18222e+06	8.74818e+06	6.7579e+06	7.01063e+06	2.25637e+06	1.03236e+07	8.57084e+06	913703	GUS vs. Pit2	0.9005	ns
	experiment3	5368660	711567	4.31118e+06	5.80105e+06	5.13521e+06	4972320	1.75986e+06	6.42062e+06	5.47317e+06	637750	GUS vs. Pit2 P300L	0.9998	ns
												GUS vs. Pit2 F415C	0.9053	ns
	normalized	GUS	Pit1	Pit2	Pit2 P300L	Pit2 F415C	Pit2 W478G	Pit2 P300L,F415C	Pit2 P300L,W478G	Pit2 F415C,W478G	Pit2 LCG	GUS vs. Pit2 W478G	0.8676	ns
	experiment1	1	0.114442	0.852465	0.751465	0.867159	0.840875	0.388087	0.75433	0.801123	0.125804	GUS vs. Pit2 P300L,F415C	<0.0001	****
	experiment2	1	0.12646	0.944152	1.00946	0.779798	0.808962	0.260364	1.19125	0.988996	0.105433	GUS vs. Pit2 P300L,W478G	>0.9999	ns
	experiment3	1	0.132541	0.803028	1.08054	0.956516	0.926175	0.327802	1.19594	1.01947	0.118791	GUS vs. Pit2 F415C,W478G	0.9993	ns
	mean	1	0.124481	0.866549	0.947155	0.867824	0.858671	0.325417	1.04717	0.936528	0.116676	GUS vs. Pit2 LCG	<0.0001	****
	SE	0	0.00531767	0.0413432	0.0999734	0.0510149	0.0349869	0.0368897	0.146428	0.0682715	0.00597494
	figS10C
	Nip.	Pit1	Pit2	Pit2 LCG
	265	211	385	211
	288	211	396	211
	327	211	423	212
	354	211	425	212
	374	211	458	213
	381	211	462	213
	399	212	466	220
	411	213	487	221
	422	213	489	221
	431	213	546	221
	431	213	561	227
	437	213	562	230
	441	218	562	230
	448	218	568	231
	457	223	584	242
	464	227	591	243
	478	231	592	243
	478	231	593	248
	494	237	623	250
	499	245	632	250
	510	245	638	251
	527	252	641	255
	546	255	642	256
	546	256	661	265
	554	260	665	282
	561	261	687	283
	561	270	695	285
	567	279	698	287
	574	282	712	290
	591	285	714	294
	600	290	721	300
	611	295	736	303
	622	299	745	308
	627	310	771	316
	638	311	778	317
	676	313	788	324
	684	315	792	324
	689	331	795	334
	709	339	798	340
	722	339	812	344
	724	339	835	345
	755	339	846	346
	787	344	865	348
	793	345	867	370
	808	346	868	376
	825	355	891	377
	876		359
	877
	913
	952
	Tukey's multiple comparisons test	P-value	Summary
	Nip. vs. Pit1	<0.0001	****
	Pit1 vs. Pit2	<0.0001	****
	Pit1 vs. Pit2 LCG	0.9802	ns
	Pit2 vs. Pit2 LCG	<0.0001	****
	figS10D
	Sample	Sample Name	CT	∆CT		∆CT
	Nip	Nip_UBQ	22.06	-5.45		sample	Nip	Pit WT	Pit1 PFW	Pit2 WT	Pit2 LCG
		Nip_MgPot2	16.61			1	-5.45	-5.46	-5.82	-5.06	-5
	Nip	Nip_UBQ	22.42	-5.29		2	-5.29	-5.03	-5.18	-5.83	-5.21
		Nip_MgPot2	17.13			3	-5.38	-5.42	-5.85	-6.49	-5.04
	Nip	Nip_UBQ	22.38	-5.38		4	-5.78	-4.3	-5.77	-6.15	-5.74
		Nip_MgPot2	17			5	-6.06	-5.03	-6.02	-6.08	-4.71
	Nip	Nip_UBQ	22.25	-5.78		6	-5.01	-4.58	-5.49	-6.38	-4.89
		Nip_MgPot2	16.47			7	-6.34	-5.69	-5.34	-5.8	-3.37
	Nip	Nip_UBQ	22.19	-6.06		8	-5.56	-4.87	-5.62	-5.04	-5.6
		Nip_MgPot2	16.13			9	-6	-4.33	-6.29	-4.49	-3.81
	Nip	Nip_UBQ	22.29	-5.01		10	-5.37	-4.59	-5.51	-5.53	-4.14
		Nip_MgPot2	17.28				-5.624	-4.93	-5.689	-5.685	-4.751
	Nip	Nip_UBQ	22.35	-6.34
		Nip_MgPot2	16.01			Fold
	Nip	Nip_UBQ	22.02	-5.56		sample	Nip	Pit1 WT	Pit1 PFW	Pit2 WT	Pit2 LCG
		Nip_MgPot2	16.46			1	43.7133	44.0173	56.493	33.3589	32
	Nip	Nip_UBQ	22.25	-6		2	39.1245	32.6724	36.2523	56.8859	37.014
		Nip_MgPot2	16.25			3	41.6429	42.8137	57.68	89.8845	32.8996
	Nip	Nip_UBQ	22.47	-5.37		4	54.9482	19.6983	54.5686	71.0124	53.4456
		Nip_MgPot2	17.1			5	66.7178	32.6724	64.8934	67.6492	26.1729
	Pit1WT	Pit1WT_UBQ	23.03	-5.46		6	32.2226	23.9176	44.9422	83.2859	29.6508
		Pit1WT_MgPot2	17.57			7	81.0084	51.6251	40.5042	55.7152	10.3388
	Pit1WT	Pit1WT_UBQ	22.04	-5.03		8	47.1766	29.2426	49.18	32.8996	48.5029
		Pit1WT_MgPot2	17.01			9	64	20.1122	78.249	22.4711	14.0257
	Pit1WT	Pit1WT_UBQ	22.15	-5.42		10	41.3553	24.0839	45.5696	46.2057	17.6305
		Pit1WT_MgPot2	16.73			average	51.191	32.0856	52.8332	55.9369	30.1681
	Pit1WT	Pit1WT_UBQ	21.87	-4.3
		Pit1WT_MgPot2	17.57			normalized
	Pit1WT	Pit1WT_UBQ	22.42	-5.03		sample	Nip	Pit1 WT	Pit1 PFW	Pit2 WT	Pit2 LCG
		Pit1WT_MgPot2	17.39			1	0.853926	0.859865	1.10357	0.651656	0.62511
	Pit1WT	Pit1WT_UBQ	22.2	-4.58		2	0.764285	0.638245	0.708177	1.11125	0.723058
		Pit1WT_MgPot2	17.62			3	0.813482	0.836352	1.12676	1.75587	0.642685
	Pit1WT	Pit1WT_UBQ	22.24	-5.69		4	1.0734	0.384801	1.06598	1.38721	1.04404
		Pit1WT_MgPot2	16.55			5	1.30331	0.638245	1.26767	1.32151	0.511279
	Pit1WT	Pit1WT_UBQ	22.38	-4.87		6	0.629458	0.467223	0.877933	1.62696	0.57922
		Pit1WT_MgPot2	17.51			7	1.58248	1.00848	0.791238	1.08838	0.201966
	Pit1WT	Pit1WT_UBQ	22.23	-4.33		8	0.921581	0.571245	0.960717	0.642685	0.94749
		Pit1WT_MgPot2	17.9			9	1.25022	0.392886	1.52857	0.438967	0.273988
	Pit1WT	Pit1WT_UBQ	22.06	-4.59		10	0.807863	0.470473	0.890189	0.902615	0.344406
		Pit1WT_MgPot2	17.47			average	1	0.626782	1.03208	1.09271	0.589325
	Pit1PFW	Pit1PFW_UBQ	21.95	-5.82		SD	0.296522	0.213553	0.242473	0.437824	0.2734
		Pit1PFW_MgPot2	16.13			Tukey's multiple comparisons test	P-value	Summary
	Pit1PFW	Pit1PFW_UBQ	21.9	-5.18		Pit1 WT vs. Pit1 PFW	0.0345	*
		Pit1PFW_MgPot2	16.72			Pit2 WT vs. Pit2 LCG	0.0048	**
	Pit1PFW	Pit1PFW_UBQ	21.96	-5.85
		Pit1PFW_MgPot2	16.11
	Pit1PFW	Pit1PFW_UBQ	22.26	-5.77
		Pit1PFW_MgPot2	16.49
	Pit1PFW	Pit1PFW_UBQ	21.85	-6.02
		Pit1PFW_MgPot2	15.83
	Pit1PFW	Pit1PFW_UBQ	22.13	-5.49
		Pit1PFW_MgPot2	16.64
	Pit1PFW	Pit1PFW_UBQ	22.49	-5.34
		Pit1PFW_MgPot2	17.15
	Pit1PFW	Pit1PFW_UBQ	21.73	-5.62
		Pit1PFW_MgPot2	16.11
	Pit1PFW	Pit1PFW_UBQ	22.23	-6.29
		Pit1PFW_MgPot2	15.94
	Pit1PFW	Pit1PFW_UBQ	22.58	-5.51
		Pit1PFW_MgPot2	17.07
	Pit2	Pit2_UBQ	21.81	-5.06
		Pit2_MgPot2	16.75
	Pit2	Pit2_UBQ	22.31	-5.83
		Pit2_MgPot2	16.48
	Pit2	Pit2_UBQ	22.14	-6.49
		Pit2_MgPot2	15.65
	Pit2	Pit2_UBQ	22.63	-6.15
		Pit2_MgPot2	16.48
	Pit2	Pit2_UBQ	22.54	-6.08
		Pit2_MgPot2	16.46
	Pit2	Pit2_UBQ	22.13	-6.38
		Pit2_MgPot2	15.75
	Pit2	Pit2_UBQ	22.22	-5.8
		Pit2_MgPot2	16.42
	Pit2	Pit2_UBQ	21.74	-5.04
		Pit2_MgPot2	16.7
	Pit2	Pit2_UBQ	21.93	-4.49
		Pit2_MgPot2	17.44
	Pit2	Pit2_UBQ	22.12	-5.53
		Pit2_MgPot2	16.59
	Pit2LCG	Pit2LCG_UBQ	21.67	-5
		Pit2LCG_MgPot2	16.67
	Pit2LCG	Pit2LCG_UBQ	21.97	-5.21
		Pit2LCG_MgPot2	16.76
	Pit2LCG	Pit2LCG_UBQ	21.42	-5.04
		Pit2LCG_MgPot2	16.38
	Pit2LCG	Pit2LCG_UBQ	21.88	-5.74
		Pit2LCG_MgPot2	16.14
	Pit2LCG	Pit2LCG_UBQ	21.52	-4.71
		Pit2LCG_MgPot2	16.81
	Pit2LCG	Pit2LCG_UBQ	22.06	-4.89
		Pit2LCG_MgPot2	17.17
	Pit2LCG	Pit2LCG_UBQ	21.82	-3.37
		Pit2LCG_MgPot2	18.45
	Pit2LCG	Pit2LCG_UBQ	22.08	-5.6
		Pit2LCG_MgPot2	16.48
	Pit2LCG	Pit2LCG_UBQ	21.74	-3.81
		Pit2LCG_MgPot2	17.93
	Pit2LCG	Pit2LCG_UBQ	21.85	-4.14
		Pit2LCG_MgPot2	17.71
	figS10E
	NP	Pit1 WT	Pit1 PFW	Pit2 WT	Pit2 LCG
	305	254	314	345	295
	317	292	323	349	309
	326	297	339	353	311
	343	300	350	357	311
	352	302	372	378	316
	367	314	377	382	317
	376	329	392	383	321
	402	331	396	392	324
	407	331	403	412	326
	416	345	406	420	328
	423	359	407	421	337
	423	375	410	443	342
	513	375	413	444	349
	517	378	420	471	361
	523	381	443	474	364
	530	382	457	487	371
	530	402	458	494	373
	576	402	458	554	374
	583	404	479	558	378
	588	407	482	574	381
	590	408	490	584	384
	668	420	491	641	385
	673	421	568	646	396
	702	426	609	653	397
	713	426	613	673	404
	731	435	630	727	414
	757	439	703	757	423
	764	482	716	762	425
	777	488	717	772	430
	781	531	742	787	446
	809	541	790	831	452
	829	551	803	848	455
	832	553	812	868	465
	873	556	815	884	496
	880	563	827	903	508
	895	571	835	919	517
	906	572	841	923	550
	949	576	858	929	597
	950	582	886	934	601
	962	599	888	954	623
	976	601	921	962	632
	1007	613	944	980	658
	1038	644	986	1019	697
	1065	647	1019	1035	726
	1091	660	1052	1060	762
	1118	663	1101	1066	767
	1133	697	1139	1102	862
	1158	728	1161	1106	899
	1172	735	1198	1107	906
	1180	753	1228	1116	977
	1216	765	1260	1143	997
	1298	819	1297	1175	1015
	1306	837	1306	1200	1036
	1322	894		1224	1061
		911			1093
	Tukey's multiple comparisons test	P-value	Summary
	Pit1 WT vs. Pit1 PFW	0.0012	**
	Pit2 WT vs. Pit2 LCG	0.0004	***
